# Supplementary material for: Phase Ia/Ib Study of Afatinib with Capecitabine in Patients with Refractory Solid Tumors and Pancreaticobiliary Cancers
Source: Cancers (Basel). 2025 May 30;17(11):1830. doi: 10.3390/cancers17111830 (PMC12153597; doi:10.3390/cancers17111830)
Supplement: Supplementary file 1 [file cancers-17-01830-s001.zip]

Archive with 1 entries (1 files):
- cancers-3560723-supplementary.pdf
